# Supplementary material for: Contribution of Second-Shell Residues to PLP-Dependent Transaminase Catalysis: A Case Study of D-Amino Acid Transaminase from Desulfomonile tiedjei
Source: Int J Mol Sci. 2025 Sep 2;26(17):8536. doi: 10.3390/ijms26178536 (PMC12429042; doi:10.3390/ijms26178536)
Supplement: Supplementary file 1 [file ijms-26-08536-s001.zip]

Archive with 1 entries (1 files):
- ijms-3809256-supplementary.pdf
